# Supplementary material for: miR-125b Promotes Colorectal Cancer Migration and Invasion by Dual-Targeting CFTR and CGN
Source: Cancers (Basel). 2021 Nov 15;13(22):5710. doi: 10.3390/cancers13225710 (PMC8616371; doi:10.3390/cancers13225710)
Supplement: Supplementary file 1 [file cancers-13-05710-s001.zip]

Archive with 5 entries (5 files):
- Figure S1.png
- Figure S2.pdf
- Table S1.xlsx
- Table S2.xlsx
- Table S3.xlsx
