# Supplementary material for: miR-125b Promotes Colorectal Cancer Migration and Invasion by Dual-Targeting CFTR and CGN
Source: Cancers (Basel). 2021 Nov 15;13(22):5710. doi: 10.3390/cancers13225710 (PMC8616371; doi:10.3390/cancers13225710)
Supplement: Supplementary file 1 [file cancers-13-05710-s001.zip › Table S1.xlsx]

## Sheet: Sheet1
Supplementary Table S1. Significantly downregulated genes after miR-125b overexpression
gene_id	miR_125b_1	miR_125b_2	miR_125b_3	miR_ctrl_1	miR_ctrl_2	miR_ctrl_3	miR_125b	miR_ctrl	log2FoldChange	pvalue	padj	gene_name	gene_chr	gene_start	gene_end	gene_strand	gene_length	gene_biotype	gene_description	tf_family
ENSG00000284711	0	0	1.0477	4.57539	2.14325	13.4053	0.349232	6.70796	-4.2658	0.0183214	0.999903	AC010325.3	19	50808145	50812707	-	394	unitary_pseudogene	novel pseudogene	-
ENSG00000250451	0	0	1.0477	0.915077	2.14325	15.4676	0.349232	6.17531	-4.14402	0.0383129	0.999903	HOXC-AS1	12	53999022	54000010	-	592	antisense	HOXC cluster antisense RNA 1 [Source:HGNC Symbol;Acc:HGNC:43749]	-
ENSG00000250031	0.897715	0	0	5.49046	4.2865	5.15587	0.299238	4.97761	-3.8371	0.0311321	0.999903	AC009927.1	8	58424588	58426685	-	1779	processed_pseudogene	protein tyrosine phosphatase, non-receptor type 11 (PTPN11) pseudogene	-
ENSG00000247317	0	0	1.0477	7.32062	4.2865	3.09352	0.349232	4.90021	-3.81742	0.0355187	0.999903	LY6E-DT	8	142981738	143018437	-	3853	lincRNA	LY6E divergent transcript [Source:HGNC Symbol;Acc:HGNC:53728]	-
ENSG00000261442	0	0.979308	0	4.57539	2.14325	7.21822	0.326436	4.64562	-3.73756	0.0448997	0.999903	AC023830.1	16	4634329	4640623	-	1543	antisense	novel transcript, antisense to MGRN1	-
ENSG00000265939	0	1.95862	0	4.57539	7.50138	12.3741	0.652872	8.15028	-3.64543	0.0204612	0.999903	UBE2CP2	18	22900486	22900995	-	510	processed_pseudogene	ubiquitin conjugating enzyme E2 C pseudogene 2 [Source:HGNC Symbol;Acc:HGNC:43551]	-
ENSG00000228847	0.897715	0.979308	1.0477	10.0658	5.35813	4.12469	0.974907	6.51622	-2.74995	0.0407899	0.999903	ATP5MC2P4	X	42098754	42099173	-	420	processed_pseudogene	ATP synthase membrane subunit c locus 2 pseudogene 4 [Source:HGNC Symbol;Acc:HGNC:42188]	-
ENSG00000230445	1.79543	0.979308	4.19079	4.57539	18.2176	9.28056	2.32184	10.6912	-2.21161	0.0456647	0.999903	LRRC37A6P	10	27246350	27259455	-	5625	transcribed_processed_pseudogene	leucine rich repeat containing 37 member A6, pseudogene [Source:HGNC Symbol;Acc:HGNC:33746]	-
ENSG00000228384	6.28401	0.979308	4.19079	10.0658	17.146	25.7793	3.81803	17.6637	-2.19872	0.0160582	0.999903	AC007040.1	2	70994510	71002754	+	477	antisense	novel transcript	-
ENSG00000260287	8.07944	5.87585	22.0016	40.2634	8.57301	104.149	11.9856	50.995	-2.0944	0.0234649	0.999903	TBC1D3G	17	36323884	36334759	+	2065	protein_coding	TBC1 domain family member 3G [Source:HGNC Symbol;Acc:HGNC:29860]	-
ENSG00000176401	8.07944	0.979308	4.19079	14.6412	27.8623	9.28056	4.41651	17.2614	-1.95383	0.0399784	0.999903	EID2B	19	39530990	39532854	-	1865	protein_coding	EP300 interacting inhibitor of differentiation 2B [Source:HGNC Symbol;Acc:HGNC:26796]	-
ENSG00000185885	7.18172	4.89654	5.23848	16.4714	7.50138	42.2781	5.77225	22.0836	-1.932	0.0264574	0.999903	IFITM1	11	313506	315272	+	1080	protein_coding	interferon induced transmembrane protein 1 [Source:HGNC Symbol;Acc:HGNC:5412]	-
ENSG00000126709	280.985	286.937	316.404	343.154	241.116	2374.79	294.776	986.354	-1.74247	0.0253393	0.999903	IFI6	1	27666061	27672218	-	865	protein_coding	interferon alpha inducible protein 6 [Source:HGNC Symbol;Acc:HGNC:4054]	-
ENSG00000279901	5.38629	3.91723	5.23848	12.8111	15.0028	16.4988	4.84734	14.7709	-1.60516	0.0350369	0.999903	AC092117.2	16	2683106	2684764	+	1659	TEC	tec	-
ENSG00000226054	30.5223	23.5034	36.6694	49.4142	92.1598	134.053	30.2317	91.8755	-1.60315	0.00236637	0.999903	MEMO1P1	21	36130489	36131376	+	888	processed_pseudogene	mediator of cell motility 1 pseudogene 1 [Source:HGNC Symbol;Acc:HGNC:23274]	-
ENSG00000235652	7.18172	4.89654	8.38158	17.3865	20.3609	18.5611	6.81995	18.7695	-1.46149	0.0319284	0.999903	AL356599.1	6	145799409	145886585	+	6116	antisense	uncharacterized LOC100507557 [Source:NCBI gene;Acc:100507557]	-
ENSG00000123570	8.97715	5.87585	12.5724	25.6222	22.5041	26.8105	9.14179	24.9789	-1.45512	0.0203083	0.999903	RAB9B	X	103822322	103832228	-	3748	protein_coding	RAB9B, member RAS oncogene family [Source:HGNC Symbol;Acc:HGNC:14090]	-
ENSG00000244124	11.6703	9.79308	7.33388	26.5372	23.5758	23.717	9.59909	24.61	-1.35341	0.0242633	0.999903	ATP1B3-AS1	3	141918252	141919021	-	376	antisense	ATP1B3 antisense RNA 1 [Source:HGNC Symbol;Acc:HGNC:40088]	-
ENSG00000074276	31.42	15.6689	15.7155	29.2825	47.1515	77.338	20.9348	51.2573	-1.28532	0.0339377	0.999903	CDHR2	5	176542511	176595974	+	5348	protein_coding	cadherin related family member 2 [Source:HGNC Symbol;Acc:HGNC:18231]	-
ENSG00000169026	34.1132	27.4206	18.8585	35.688	65.3692	94.868	26.7974	65.3084	-1.28005	0.0210294	0.999903	SLC49A3	4	681829	689441	-	2644	protein_coding	solute carrier family 49 member 3 [Source:HGNC Symbol;Acc:HGNC:26177]	-
ENSG00000203999	11.6703	11.7517	17.8108	28.3674	22.5041	45.3716	13.7443	32.0811	-1.22694	0.0386737	0.999903	LINC01270	20	50292720	50314922	+	3014	lincRNA	long intergenic non-protein coding RNA 1270 [Source:HGNC Symbol;Acc:HGNC:27658]	-
ENSG00000188167	87.9761	27.4206	67.0526	109.809	130.738	182.518	60.8164	141.022	-1.21184	0.0212204	0.999903	TMPPE	3	33090421	33096801	-	3966	protein_coding	transmembrane protein with metallophosphoesterase domain [Source:HGNC Symbol;Acc:HGNC:33865]	-
ENSG00000227934	17.9543	25.462	16.7632	32.0277	66.4408	39.1846	20.0598	45.8844	-1.19065	0.0287571	0.999903	AL732414.1	1	231021611	231022183	+	573	processed_pseudogene	ring finger protein 4 (RNF4) pseudogene	-
ENSG00000028137	44.8858	24.4827	18.8585	81.4419	37.5069	75.2757	29.409	64.7415	-1.1354	0.0446719	0.999903	TNFRSF1B	1	12167003	12209228	+	3766	protein_coding	TNF receptor superfamily member 1B [Source:HGNC Symbol;Acc:HGNC:11917]	-
ENSG00000234684	26.0337	14.6896	13.6201	37.5182	40.7218	39.1846	18.1145	39.1415	-1.10458	0.0357015	0.999903	SDCBP2-AS1	20	1325405	1378734	+	4058	antisense	SDCBP2 antisense RNA 1 [Source:HGNC Symbol;Acc:HGNC:44314]	-
ENSG00000168939	28.7269	15.6689	35.6217	51.2443	51.4381	67.0263	26.6725	56.5696	-1.08585	0.0301568	0.999903	SPRY3	X	155767812	155782459	+	9019	protein_coding	sprouty RTK signaling antagonist 3 [Source:HGNC Symbol;Acc:HGNC:11271]	-
ENSG00000049249	84.3852	103.807	85.9111	159.223	210.039	211.391	91.3677	193.551	-1.08233	0.00125141	0.999903	TNFRSF9	1	7915894	7943165	-	6331	protein_coding	TNF receptor superfamily member 9 [Source:HGNC Symbol;Acc:HGNC:11924]	-
ENSG00000197915	44.8858	36.2344	22.0016	67.7157	96.4463	47.434	34.3739	70.532	-1.0327	0.0434224	0.999903	HRNR	1	152212082	152224193	-	9623	protein_coding	hornerin [Source:HGNC Symbol;Acc:HGNC:20846]	-
ENSG00000221963	337.541	245.806	303.832	546.301	465.086	742.445	295.726	584.611	-0.983033	0.00396839	0.999903	APOL6	22	35648395	35668409	+	10121	protein_coding	apolipoprotein L6 [Source:HGNC Symbol;Acc:HGNC:14870]	-
ENSG00000213073	34.1132	28.3999	48.1941	59.48	78.2287	73.2133	36.9024	70.3073	-0.931249	0.0317655	0.999903	AL353625.1	6	160093082	160096212	+	3131	transcribed_processed_pseudogene	calcineurin like EF-hand protein 1 pseudogene [Source:NCBI gene;Acc:729603]	-
ENSG00000143067	180.441	146.896	222.112	250.731	276.48	490.839	183.15	339.35	-0.889817	0.0312487	0.999903	ZNF697	1	119619422	119647773	-	5041	protein_coding	zinc finger protein 697 [Source:HGNC Symbol;Acc:HGNC:32034]	zf-C2H2
ENSG00000132881	71.8172	63.655	66.0049	104.319	84.6585	180.455	67.159	123.144	-0.874194	0.0455457	0.999903	CPLANE2	1	16231700	16237162	-	1545	protein_coding	ciliogenesis and planar polarity effector 2 [Source:HGNC Symbol;Acc:HGNC:28127]	-
ENSG00000037749	319.587	186.069	203.253	401.719	442.582	388.752	236.303	411.018	-0.79762	0.02331	0.999903	MFAP3	5	154038906	154220478	+	7795	protein_coding	microfibril associated protein 3 [Source:HGNC Symbol;Acc:HGNC:7034]	-
ENSG00000140807	517.982	336.882	324.786	829.975	721.204	484.652	393.217	678.61	-0.78698	0.039069	0.999903	NKD1	16	50548330	50649249	+	17425	protein_coding	naked cuticle homolog 1 [Source:HGNC Symbol;Acc:HGNC:17045]	-
ENSG00000106479	210.963	159.627	203.253	312.041	233.614	444.436	191.281	330.031	-0.786883	0.0386005	0.999903	ZNF862	7	149838367	149867479	+	8430	protein_coding	zinc finger protein 862 [Source:HGNC Symbol;Acc:HGNC:34519]	-
ENSG00000143375	0.766384	0.84114	0.671059	1.49921	1.40838	1.00047	0.759528	1.30269	-0.77832	0.028	0.999903	CGN	1	151510510	151538692	+	6616	protein_coding	cingulin [Source:HGNC Symbol;Acc:HGNC:17429]	-
ENSG00000164342	154.407	136.124	110.008	204.062	177.89	282.542	133.513	221.498	-0.729357	0.0444672	0.999903	TLR3	4	186069152	186088069	+	6724	protein_coding	toll like receptor 3 [Source:HGNC Symbol;Acc:HGNC:11849]	-
ENSG00000108187	70.9195	65.6136	84.8635	118.045	108.234	129.928	73.7989	118.736	-0.68722	0.0454731	0.999903	PBLD	10	68282660	68333049	-	5172	protein_coding	phenazine biosynthesis like protein domain containing [Source:HGNC Symbol;Acc:HGNC:23301]	-
ENSG00000168672	583.515	478.882	501.847	801.607	635.474	996.114	521.414	811.065	-0.637293	0.0446702	0.999903	FAM84B	8	126552442	126558393	-	5404	protein_coding	family with sequence similarity 84 member B [Source:HGNC Symbol;Acc:HGNC:24166]	-
ENSG00000143458	240.588	202.717	193.824	304.721	332.204	353.693	212.376	330.206	-0.635894	0.0279065	0.999903	GABPB2	1	151070578	151125542	+	9189	protein_coding	GA binding protein transcription factor subunit beta 2 [Source:HGNC Symbol;Acc:HGNC:28441]	-
ENSG00000185339	114.01	107.724	88.0065	156.478	155.386	168.081	103.247	159.982	-0.630598	0.0479856	0.999903	TCN2	22	30606838	30627278	+	3122	protein_coding	transcobalamin 2 [Source:HGNC Symbol;Acc:HGNC:11653]	-
ENSG00000124641	272.905	274.206	218.969	364.201	365.424	445.467	255.36	391.697	-0.616649	0.037664	0.999903	MED20	6	41905354	41921139	-	3278	protein_coding	mediator complex subunit 20 [Source:HGNC Symbol;Acc:HGNC:16840]	-
ENSG00000139636	258.542	237.972	228.398	350.475	360.066	392.877	241.637	367.806	-0.605639	0.0260392	0.999903	LMBR1L	12	49096551	49110900	-	6047	protein_coding	limb development membrane protein 1 like [Source:HGNC Symbol;Acc:HGNC:18268]	-
ENSG00000198420	645.457	531.764	499.751	876.644	804.791	849.687	558.991	843.707	-0.593668	0.0292987	0.999903	TCAF1	7	143851375	143902198	-	6310	protein_coding	TRPM8 channel associated factor 1 [Source:HGNC Symbol;Acc:HGNC:22201]	-
ENSG00000166272	601.469	551.35	450.51	832.72	713.703	815.658	534.443	787.36	-0.558775	0.0486414	0.999903	WBP1L	10	102743901	102834516	+	7880	protein_coding	WW domain binding protein 1 like [Source:HGNC Symbol;Acc:HGNC:23510]	-
ENSG00000001626	0.627065	0.718402	0.785522	1.00766	0.970571	1.10711	0.710329	1.02845	-0.53391	0.0066	0.999903	CFTR	7	117465784	117715971	+	9343	protein_coding	cystic fibrosis transmembrane conductance regulator [Source:HGNC Symbol;Acc:HGNC:1884]	-
