# Supplementary material for: miR-125b Promotes Colorectal Cancer Migration and Invasion by Dual-Targeting CFTR and CGN
Source: Cancers (Basel). 2021 Nov 15;13(22):5710. doi: 10.3390/cancers13225710 (PMC8616371; doi:10.3390/cancers13225710)
Supplement: Supplementary file 1 [file cancers-13-05710-s001.zip › Table S2.xlsx]

## Sheet: Sheet1
Suppementary Table S2. Clinic-pathological characteristcs of patients in Tissue array 1
Case	Sex	Age	Pathological type	Tumor differentiation	Tumor size	Tumor location	T stage	N stage	M stage	AJCC stage
1	female	64	adenocarcinoma	well	5×5×1cm	transverse colon	T4b	N0	M0	2C
2	male	57	adenocarcinoma	moderate	3×2×1cm	transverse colon	T4b	N1a	M0	3C
3	female	60	adenocarcinoma	moderate	5×4×1cm	descending colon	T3	N1b	M0	3B
4	female	60	adenocarcinoma	moderate	7×6×4cm	transverse colon	T3	N0	M0	2A
5	male	61	adenocarcinoma	moderate	6×4.5×1.5cm	sigmoid colon	T3	N1a	M0	3B
6	female	54	adenocarcinoma	well	4×3×1cm	sigmoid colon	T3	N0	M0	2A
7	male	74	adenocarcinoma	moderate	5×4×1cm	descending colon	T3	N0	M0	2A
8	male	74	adenocarcinoma	moderate	4.5×3×1.5cm	sigmoid colon	T3	N0	M0	2A
9	female	70	adenocarcinoma	poor	9×6×1cm	ascending colon	T3	N0	M0	2A
10	male	57	adenocarcinoma	moderate	6×3×1cm	sigmoid colon	T3	N0	M0	2A
11	male	65	adenocarcinoma	poor	9×6×1.5cm	sigmoid colon	T3	N0	M0	2A
12	female	50	adenocarcinoma	poor	2.5×2×1cm	sigmoid colon	T4a	N2a	M0	3C
13	male	80	adenocarcinoma	well	4.5×4×1.5cm	ascending colon	T3	N0	M0	2A
14	female	70	adenocarcinoma	moderate	5×4.5×1.5cm	ascending colon	T3	N2a	M0	3B
15	female	47	adenocarcinoma	moderate	9×4.5×1.5cm	ascending colon	T3	N2b	M0	3C
16	female	72	adenocarcinoma	moderate	4×4×1.5cm	sigmoid colon	T3	N0	M0	2A
17	male	90	adenocarcinoma	poor	5×2.5×1cm	sigmoid colon	T4	N1b	M0	3B
18	male	65	adenocarcinoma	moderate	4×3×1.5cm	sigmoid colon	T4a	N1b	M0	3B
19	male	61	adenocarcinoma	well	7×5×1.5cm	ascending colon	T4a	N0	M0	2B
20	female	61	adenocarcinoma	moderate	6×4.5×1.5cm	sigmoid colon	T3	N2b	M0	3C
21	female	78	adenocarcinoma	moderate	4×3×1.5cm	sigmoid colon	T3	N0	M0	2A
22	male	67	adenocarcinoma	moderate	5×4×1cm	ascending colon	T3	N0	M0	2A
23	male	68	adenocarcinoma	moderate	3.5×3×1cm	descending colon	T2	N0	M0	1
24	male	76	adenocarcinoma	moderate	6×3.5×1.5cm	descending colon	T3	N1b	M0	3B
25	male	85	adenocarcinoma	moderate	7×3×1.5cm	sigmoid colon	T3	N1a	M0	3B
26	female	58	adenocarcinoma	moderate	8×7×1cm	ascending colon	T3	N0	M0	2A
27	male	62	adenocarcinoma	moderate	9×3×3cm	sigmoid colon	T3	N1b	M0	3B
28	male	58	adenocarcinoma	moderate	4×3×1cm	ascending colon	T3	N1a	M0	3B
29	female	83	adenocarcinoma	moderate	5×4.5×2cm	ascending colon	T3	N0	M0	2A
30	male	72	adenocarcinoma	well	6×3×1cm	transverse colon	T3	N1a	M0	3B
31	male	80	adenocarcinoma	moderate	5×4×1.5cm	sigmoid colon	T3	N1b	M0	3B
32	female	75	adenocarcinoma	moderate	6×4×1.5cm	descending colon	T3	N0	M0	2A
33	male	78	adenocarcinoma	moderate	①4.5×3.5×1cm；②1.5×0.8×0.8cm	ascending colon	T3	N0	M0	2A
34	female	72	adenocarcinoma	moderate	4×3.5×2.5cm	transverse colon	T3	N0	M0	2A
35	male	79	adenocarcinoma	well	2.5×2.3×0.6cm	transverse colon	T2	N0	M0	1
36	female	43	adenocarcinoma	moderate	3.5×3.5×0.8cm	descending colon	T3	N1b	M0	3B
37	female	61	adenocarcinoma	well	5×4×1cm	sigmoid colon	T3	N0	M0	2A
38	male	73	adenocarcinoma	moderate	7×4×1.8cm	ascending colon	T4a	N0	M0	2B
39	male	71	adenocarcinoma	well	5×5×0.5cm	sigmoid colon	T3	N2a	M0	3B
40	female	80	adenocarcinoma	well	5×5×3cm	ascending colon	T3	N1b	M0	3B
41	male	65	adenocarcinoma	poor	6×4.5×1.5cm	ascending colon	T3	N1a	M0	3B
42	male	60	adenocarcinoma	moderate	5×4×1cm	sigmoid colon	T3	N1a	M0	3B
43	female	69	adenocarcinoma	moderate	2.8×2.5×1cm	transverse colon	T4b	N0	M0	2C
44	female	64	adenocarcinoma	moderate	3.5×2.7×1cm	sigmoid colon	T3	N0	M0	2A
45	male	65	adenocarcinoma	well	6×5×2cm	sigmoid colon	T4b	N0	M0	2C
46	male	83	adenocarcinoma	moderate	10×7×1.5cm	ascending colon	T4a	N1b	M0	3B
47	female	54	adenocarcinoma	moderate	3.3×2.7×1cm	sigmoid colon	T2	N0	M0	1
48	female	60	adenocarcinoma	moderate	6×3.5×1.5cm	descending colon	T3	N0	M0	2A
49	female	62	adenocarcinoma	moderate	5×3.5×1cm	sigmoid colon	T3	N0	M0	2A
50	male	74	adenocarcinoma	moderate	5×4.5×1.5cm	ascending colon	T3	N1a	M0	3B
51	female	65	adenocarcinoma	moderate	5×5×1.5cm	ascending colon	T3	N2a	M0	3B
52	male	75	adenocarcinoma	moderate	3×3×1cm	ascending colon	T3	N1a	M0	3B
53	male	70	adenocarcinoma	well	4.5×3×1cm	transverse colon	T3	N0	M0	2A
54	male	58	adenocarcinoma	moderate	6×5×1.5cm	ascending colon	T3	N0	M0	2A
55	female	71	adenocarcinoma	moderate	2.5×2.5×1cm	ascending colon	T3	N0	M0	2A
56	female	61	adenocarcinoma	moderate	4×3×1.5cm	transverse colon	T4a	N0	M0	2B
57	female	75	adenocarcinoma	poor	7×4×1.5cm	sigmoid colon	T3	N0	M0	2A
58	female	76	adenocarcinoma	poor	6×4.5×1cm	sigmoid colon	T3	N1b	M0	3B
