# Supplementary material for: miR-125b Promotes Colorectal Cancer Migration and Invasion by Dual-Targeting CFTR and CGN
Source: Cancers (Basel). 2021 Nov 15;13(22):5710. doi: 10.3390/cancers13225710 (PMC8616371; doi:10.3390/cancers13225710)
Supplement: Supplementary file 1 [file cancers-13-05710-s001.zip › Table S3.xlsx]

## Sheet: sheet 1
Supplementary Table S3. Clinic-pathological characteristics of patients in Tissue Array 2
Case	Sex	Age	Tumor location	Pathological type	Metastasis location	With adjacent normal tissue	Tumor differentiation	T stage	N stage	M stage
1	female	53	ascending colon	adenocarcinoma	liver	Yes	moderate	T4	N2a	M1
2	female	NA	sigmoid colon	adenocarcinoma	liver	Yes	moderate	T3	N0	M1
3	male	61	sigmoid colon	adenocarcinoma	liver	Yes	poor	T3	N0	M1
4	male	60	sigmoid colon	adenocarcinoma	liver	Yes	moderate	NA	N0	M1
5	male	73	sigmoid colon	adenocarcinoma	liver	Yes	moderate	T3	N1a	M1
6	male	61	ascending colon	adenocarcinoma	liver	Yes	moderate	T3	N0	M1
7	male	47	ascending colon	adenocarcinoma	abdominal wall	Yes	moderate	T3	N0	M1
8	male	50	sigmoid colon	adenocarcinoma	liver	No	moderate	NA	NA	M1
9	male	NA	ascending colon	adenocarcinoma	lung	No	moderate	NA	NA	M1
10	male	71	sigmoid colon	adenocarcinoma	mesostenium	No	moderate	NA	NA	M1
11	NA	NA	sigmoid colon	adenocarcinoma	anus	No	moderate	NA	NA	M1
12	female	50	sigmoid colon	adenocarcinoma	ureter	No	moderate	NA	NA	M1
13	female	55	descending colon	adenocarcinoma	abdominal wall	No	poor	NA	NA	M1
14	male	73	sigmoid colon	adenocarcinoma	abdominal wall	No	well	NA	NA	M1
15	male	63	ascending colon	adenocarcinoma	abdominal wall	No	well	NA	NA	M1
16	female	79	NA	NA	lung	No	moderate	NA	N1a	M1
17	male	74	NA	NA	lung	No	poor	NA	NA	M1
18	NA	NA	NA	NA	ovary	No	moderate	NA	NA	M1
19	female	44	NA	NA	ovary	No	poor	NA	NA	M1
20	male	46	rectum	adenocarcinoma	liver	Yes	moderate	NA	N1b	M1
21	male	67	rectum	adenocarcinoma	liver	Yes	moderate	NA	N2a	M1
22	male	59	rectum	adenocarcinoma	liver	Yes	poor	T3	N0	M1
23	male	50	rectum	adenocarcinoma	chest wall	Yes	moderate	NA	NA	M1
24	female	66	rectum	adenocarcinoma	liver	No	moderate	NA	NA	M1
25	male	60	rectum	adenocarcinoma	liver	No	moderate	NA	NA	M1
